# Supplementary material for: Does Online Implementation Make a Difference in the Effects of a Mental Health Curriculum at Schools?
Source: Int J Environ Res Public Health. 2022 Dec 17;19(24):16990. doi: 10.3390/ijerph192416990 (PMC9779368; doi:10.3390/ijerph192416990)
Supplement: Supplementary file 1 [file ijerph-19-16990-s001.zip]

Archive with 1 entries (1 files):
- ijerph-2095168-supplementary.pdf
